# Supplementary material for: Historical Facts of Acupuncture and Traditional Chinese Veterinary Medicine—A Letter to the Editor Re: Magalhães-Sant’Ana, M. Animals 2019, 9, 168
Source: Animals (Basel). 2020 Jul 15;10(7):1196. doi: 10.3390/ani10071196 (PMC7401525; doi:10.3390/ani10071196)
Supplement: Supplementary file 1 [file animals-10-01196-s001.zip]

Archive with 5 entries (4 files):
- Supplementary materials/
- Supplementary materials/PDF1 Bo Le Zhen Jing.pdf
- Supplementary materials/PDF2 Bo Le Ming Tang Lun.pdf
- Supplementary materials/PDF3 Liu Mai Ming Tang Ge.pdf
- Supplementary materials/PDF4 Lun Ma Ming Tang Zhen Xue Zhe He Ye.pdf
